# Supplementary material for: Macrophage Inhibitor Clodronate Enhances Liver Transduction of Lentiviral but Not Adeno-Associated Viral Vectors or mRNA Lipid Nanoparticles in Neonatal and Juvenile Mice
Source: Cells. 2024 Nov 29;13(23):1979. doi: 10.3390/cells13231979 (PMC11640373; doi:10.3390/cells13231979)
Supplement: Supplementary file 1 [file cells-13-01979-s001.zip]

Archive with 2 entries (2 files):
- supplementary figure s2.pdf
- supplementary figure s1.pdf
